# Supplementary material for: Differential impacts of land‐use change on multiple components of common milkweed (Asclepias syriaca) pollination success
Source: Ecol Evol. 2024 Jun 6;14(6):e11494. doi: 10.1002/ece3.11494 (PMC11156956; doi:10.1002/ece3.11494)
Supplement: Supplementary file 1 — Appendix S1. [file ECE3-14-e11494-s001.zip]

Archive with 2 entries (2 files):
- Appendix.docx
- tableA2.docx
